# Supplementary material for: Dysregulation of Resolvin E1 Metabolism and Signaling in a Light-Damage Model of Age-Related Macular Degeneration
Source: Int J Mol Sci. 2023 Apr 4;24(7):6749. doi: 10.3390/ijms24076749 (PMC10095591; doi:10.3390/ijms24076749)
Supplement: Supplementary file 1 [file ijms-24-06749-s001.zip]

Archive with 1 entries (1 files):
- ijms-2269410-supplementary.pdf
